# Supplementary material for: Data security crisis in universities: identification of key factors affecting data breach incidents
Source: Humanit Soc Sci Commun. 2023 May 30;10(1):270. doi: 10.1057/s41599-023-01757-0 (PMC10228450; doi:10.1057/s41599-023-01757-0)
Supplement: Supplementary file 1 — Dataset 1 [file 41599_2023_1757_MOESM1_ESM.xlsx]

## Sheet: Sheet1
University_ID	Num_Breach	Num_Research_Project	Num_Vulnerability	Ind_Cloud_Storage	Ind_Training	Num_Undergraduate_Major	Num_Master_Program	Num_Doctoral_Program	Num_Key_Disciplines	Time_Duration	Ind_Univ_Type	Att_Univ	City_GDP	Num_Univ_City	Num_Vulnerability'	Num_Breach'	Num_Breach_Low	Num_Breach_Medium	Num_Breach_High	Num_Breach_Severe	Ind_Cloud_Public	Ind_Cloud_Private
1	27	1326	63	1	1	125	50	49	43	122	1	2	3.53713	93	190	59	16	1	1	0	0	1
2	18	314	109	1	1	81	66	58	38	109	1	2	3.53713	93	288	73	14	3	1	0	1	1
3	11	19	17	1	1	67	30	31	9	80	0	2	3.53713	93	50	27	10	1	0	0	1	1
4	11	4	31	1	1	53	30	20	6	68	0	2	3.53713	93	74	26	10	1	0	0	0	1
5	6	10	16	1	1	55	20	37	9	62	0	2	3.53713	93	28	8	5	1	0	0	0	1
6	3	830	5	1	1	24	13	8	8	64	0	0	3.53713	93	18	5	2	1	0	0	1	1
7	9	172	33	1	1	69	36	24	16	118	0	2	3.53713	93	100	32	9	0	0	0	1	1
8	8	220	95	1	1	86	12	30	44	101	1	2	1.41043	57	204	56	7	1	0	0	0	1
9	4	68	23	0	1	64	39	28	15	125	0	2	1.41043	57	73	15	4	0	0	0	0	1
10	2	87	7	1	1	71	74	4	1	62	0	0	1.41043	57	14	8	2	0	0	0	0	1
11	2	356	21	1	1	20	7	10	4	69	0	1	1.41043	57	16	6	2	0	0	0	0	1
12	0	192	0	0	1	25	22	3	2	62	0	0	1.41043	57	4	1	0	0	0	0	0	1
13	2	39	14	0	1	70	16	8	2	62	0	0	1.41043	57	22	8	1	1	0	0	0	1
14	9	51	32	1	1	95	46	15	1	99	1	0	0.3557	16	82	24	8	1	0	0	0	1
15	5	57	5	0	1	86	35	17	2	118	1	0	0.40285	44	22	5	5	0	0	0	0	1
16	0	1	2	0	1	85	64	7	1	79	1	0	0.40285	44	31	11	0	0	0	0	0	1
17	3	11	11	0	1	84	34	15	3	118	0	1	0.40285	44	35	11	3	0	0	0	0	1
18	4	69	26	0	1	92	27	12	2	63	1	1	0.279146	24	26	9	3	1	0	0	0	1
19	7	26	10	1	1	88	42	29	25	71	0	2	0.70017	30	16	5	6	1	0	1	1	1
20	5	13	8	1	1	68	35	24	19	97	0	2	0.64703	48	48	11	5	0	0	0	1	1
21	4	443	7	1	1	25	73	2	6	89	0	0	0.64703	48	32	8	3	1	0	0	0	1
22	10	501	15	1	1	139	60	48	19	74	1	2	0.59041	40	54	28	10	0	0	0	0	1
23	3	29	3	1	1	86	35	10	1	79	1	0	0.52494	51	17	7	1	2	0	0	0	1
24	7	36	10	1	1	86	42	28	17	100	0	2	0.52494	51	34	22	7	0	0	0	1	1
25	3	558	18	0	1	25	11	9	3	94	0	0	0.52494	51	32	4	2	1	0	0	0	1
26	11	1505	52	0	1	76	32	37	33	115	1	2	3.81553	64	133	29	9	2	0	0	0	1
27	37	679	126	1	1	84	71	32	13	113	1	2	3.81553	64	133	32	23	14	0	0	0	1
28	89	2380	605	1	1	96	80	42	9	124	1	2	3.81553	64	805	174	63	13	11	2	0	1
29	15	72	70	0	1	72	171	96	8	68	0	2	3.81553	64	75	23	13	2	0	0	0	1
30	14	11	39	0	1	71	45	8	1	114	0	0	3.81553	64	92	30	11	2	1	0	0	1
31	4	286	24	0	1	16	11	8	6	64	0	0	3.81553	64	42	14	4	0	0	0	0	1
32	3	51	9	0	1	88	48	9	1	66	0	0	3.81553	64	14	4	3	0	0	0	0	1
33	8	562	10	1	1	131	79	1	4	120	1	1	1.92358	24	47	24	8	0	0	0	1	1
34	10	214	40	1	1	77	49	33	25	118	1	2	1.40302	52	134	46	7	1	1	1	1	1
35	2	24	4	1	1	60	71	4	0	87	0	0	0.41273	9	24	8	1	1	0	0	0	1
36	9	13	26	0	1	91	22	6	6	118	0	0	1.40302	52	61	14	6	3	0	0	0	1
37	8	3	14	1	1	96	139	23	1	78	1	0	1.40302	52	28	10	8	0	0	0	0	1
38	1	207	6	1	1	96	56	17	6	62	1	2	1.18523	13	18	6	1	0	0	0	1	1
39	7	860	23	0	1	25	85	61	4	86	0	0	1.40302	52	50	18	4	3	0	0	0	1
40	0	165	10	0	1	25	63	30	1	62	0	0	0.71514	12	15	2	0	0	0	0	0	1
41	4	198	7	0	1	25	48	26	7	84	0	2	1.40302	52	13	7	4	0	0	0	0	1
42	4	89	21	1	1	59	61	27	6	118	0	1	1.40302	52	79	18	2	2	0	0	0	1
43	6	320	23	1	1	121	75	24	3	118	1	0	0.58501	8	70	28	4	2	0	0	0	1
44	31	1638	84	0	1	128	398	334	35	123	1	2	1.5373	47	182	87	29	2	0	0	0	1
45	8	41	13	0	1	66	53	10	1	67	1	0	1.5373	47	39	17	8	0	0	0	0	1
46	5	33	25	0	1	67	39	3	0	123	0	0	1.5373	47	18	10	3	2	0	0	0	1
47	4	333	17	0	1	27	12	5	0	62	0	0	0.66061	11	23	7	3	3	0	0	0	1
48	3	161	26	0	1	31	14	3	1	61	0	0	1.5373	47	15	4	1	1	0	1	0	1
49	5	26	22	0	1	61	124	54	0	109	0	0	1.5373	47	55	21	5	0	0	0	0	1
50	4	85	9	0	1	75	232	51	0	34	1	0	1.19851	14	11	6	3	0	1	0	0	1
51	7	24	37	0	1	95	62	1	2	92	1	1	0.94094	55	152	37	6	1	0	0	0	1
52	12	202	49	0	1	71	34	28	12	62	0	2	0.94094	55	134	37	9	2	1	0	0	1
53	24	353	81	0	1	96	79	37	14	99	1	2	0.5995	16	189	50	22	2	0	0	0	1
54	2	14	4	0	1	94	49	10	1	60	1	0	0.93212	18	17	9	2	0	0	0	0	1
55	9	35	82	0	1	84	89	13	2	62	0	1	0.93212	36	72	37	5	3	1	0	0	1
56	2	119	10	0	1	27	16	8	0	83	0	0	0.93212	36	14	6	2	0	0	0	0	1
57	5	340	14	0	1	126	69	81	3	99	1	1	0.55962	53	123	28	4	1	0	0	0	1
58	15	735	31	0	1	117	82	47	16	119	1	2	0.94434	43	223	54	14	0	1	0	0	1
59	3	150	13	1	1	73	247	117	12	96	1	2	1.17413	21	49	22	3	0	0	0	1	1
60	21	27	61	0	1	69	42	4	0	64	0	0	0.36424	8	92	43	16	5	0	0	0	1
61	2	57	16	0	1	25	44	15	3	62	0	0	0.94434	43	20	8	2	0	0	0	0	1
62	1	29	10	1	1	84	39	1	0	90	1	0	0.76535	13	26	4	1	0	0	0	1	1
63	8	204	11	1	1	101	60	13	1	111	1	0	1.17413	21	11	5	7	1	0	0	0	1
64	18	262	37	0	1	114	84	32	6	64	1	1	1.15897	62	95	28	17	1	0	0	0	1
65	12	526	66	0	1	126	347	250	22	127	1	2	1.62232	83	234	63	12	0	0	0	0	1
66	3	1007	17	1	1	99	259	223	27	68	1	2	1.62232	83	58	15	2	1	0	0	0	1
67	5	50	2	0	1	101	45	3	0	17	1	0	0.223834	7	24	13	2	0	2	0	0	1
68	2	2	14	0	1	64	45	2	0	48	0	0	1.62232	83	25	11	1	1	0	0	0	1
69	0	48	4	1	1	31	30	15	0	62	0	0	1.62232	83	11	0	0	0	0	0	0	1
70	5	37	7	1	1	84	40	10	0	69	1	0	1.62232	83	16	5	5	0	0	0	0	1
71	4	16	23	0	1	60	50	28	16	117	1	2	1.15742	57	48	16	4	0	0	0	0	1
72	13	659	55	0	1	104	69	42	18	20	1	2	1.15742	57	87	25	10	3	0	0	0	1
73	8	8	7	1	1	68	145	34	0	64	0	0	1.15742	57	33	17	8	0	0	0	0	1
74	2	72	1	0	1	25	7	27	1	86	0	0	1.15742	57	12	2	2	0	0	0	0	1
75	3	1325	3	0	1	132	63	49	0	96	1	2	2.36286	82	40	16	3	0	0	0	0	1
76	1	278	26	0	1	94	70	25	4	114	1	2	2.36286	82	47	14	1	0	0	0	0	1
77	5	71	9	0	1	96	128	42	1	39	1	1	0.26941	2	22	10	5	0	0	0	0	1
78	7	111	7	0	1	71	58	25	5	68	0	2	2.36286	82	57	24	7	0	0	0	0	1
79	0	317	7	0	1	25	14	3	1	62	0	0	2.36286	82	18	3	0	0	0	0	0	1
80	1	238	10	0	1	18	6	3	1	64	0	1	2.36286	82	20	6	1	0	0	0	0	1
81	9	100	13	0	1	84	51	11	4	87	0	1	2.36286	82	41	18	8	1	0	0	0	1
82	1	176	10	0	1	96	38	10	0	37	1	0	2.69271	5	28	13	1	0	0	0	0	1
83	11	18	36	0	1	85	140	38	0	62	0	1	2.36286	82	36	17	8	2	1	0	0	1
84	5	539	7	1	1	25	99	10	3	69	0	0	2.36286	82	24	13	4	1	0	0	0	1
85	14	26	12	0	0	29	7	4	0	9	0	0	2.69271	5	42	12	11	2	1	0	0	1
86	14	190	34	0	1	98	65	17	2	92	1	1	0.45066	34	48	8	13	1	0	0	0	1
87	7	153	2	0	1	97	49	10	0	62	1	1	0.16719	12	59	30	5	1	1	0	0	1
88	8	75	32	1	1	96	74	33	22	91	1	2	2.36058	65	77	25	7	1	0	0	0	1
89	4	461	9	1	0	34	23	10	4	64	0	0	2.36058	65	16	2	2	2	0	0	0	1
90	37	764	97	0	1	131	443	1	51	124	1	2	1.70127	57	241	67	31	4	2	0	0	1
91	26	80	120	0	1	66	35	17	8	64	0	2	1.70127	57	216	55	17	6	3	0	0	1
92	6	15	19	0	1	78	95	4	0	68	0	0	0.28562	10	75	14	5	1	0	0	0	1
93	7	125	56	1	1	25	56	24	4	64	0	0	1.70127	57	74	23	6	1	0	0	1	1
94	5	121	7	0	1	96	66	17	1	118	1	1	0.40396	36	28	15	4	1	0	0	0	1
95	4	138	21	0	1	76	64	21	4	98	1	1	0.64759	52	54	16	3	1	0	0	0	1
96	8	74	13	0	1	112	55	19	1	66	0	0	0.64759	52	51	18	7	1	0	0	0	1
97	6	75	36	0	1	89	240	131	10	118	1	1	0.93212	63	96	39	4	1	1	0	0	1
98	16	428	55	0	1	87	70	37	16	124	1	2	0.93212	63	133	38	14	2	0	0	0	1
99	4	26	37	0	1	66	150	93	9	82	0	2	0.93212	63	40	6	3	1	0	0	0	1
100	3	4	25	0	1	67	123	44	6	71	0	0	0.93212	63	43	9	2	1	0	0	0	1
101	37	242	143	0	1	103	66	25	8	111	1	2	0.28374	30	142	56	27	9	1	0	0	0
102	7	8	9	0	1	69	206	52	0	101	0	0	0.28374	30	15	4	4	0	0	0	0	1
103	6	139	12	0	1	77	221	42	1	62	1	1	0.20156	16	34	15	6	0	0	0	0	1
104	6	72	22	0	1	94	212	92	3	96	1	1	0.34501	27	36	10	5	0	1	0	0	1
105	8	251	20	0	1	92	44	8	2	71	1	1	0.05378	1	55	20	8	0	0	0	0	1
106	2	86	5	0	1	25	79	29	8	64	0	0	0.34501	27	14	1	2	0	0	0	0	1
107	3	73	2	0	1	43	55	24	1	108	0	0	3.81553	64	29	11	2	1	0	0	0	1
108	1	93	1	0	0	21	55	19	0	62	0	0	0.93923	36	5	0	1	0	0	0	0	1
109	11	271	7	0	1	105	74	29	3	114	1	2	2.36058	65	52	28	10	1	0	0	0	1
110	0	9	1	0	1	52	70	15	1	35	1	1	0.0616	1	22	5	0	0	0	0	0	1
